# Supplementary material for: In Search of Synergistic Insect Repellents: Modeling of Muscarinic GPCR Interactions with Classical and Bitopic Photoactive Ligands
Source: Molecules. 2022 May 20;27(10):3280. doi: 10.3390/molecules27103280 (PMC9147842; doi:10.3390/molecules27103280)
Supplement: Supplementary file 1 [file molecules-27-03280-s001.zip]

Archive with 1 entries (1 files):
- molecules-1709172-supplementary.pdf
